# Supplementary material for: The anisotropy of personal space
Source: PLoS One. 2019 Jun 4;14(6):e0217587. doi: 10.1371/journal.pone.0217587 (PMC6548369; doi:10.1371/journal.pone.0217587)
Supplement: S1 Data — (ZIP) [file pone.0217587.s001.zip]

Archive with 5 entries (2 files):
- data/
- data/ANISOTROPY_PS_DATA.RData
- __MACOSX/
- __MACOSX/data/
- __MACOSX/data/._ANISOTROPY_PS_DATA.RData
