# Supplementary material for: The anisotropy of personal space
Source: PLoS One. 2019 Jun 4;14(6):e0217587. doi: 10.1371/journal.pone.0217587 (PMC6548369; doi:10.1371/journal.pone.0217587)
Supplement: S1 Code — (R) [file pone.0217587.s002.R]

####################library##############################

library(readr)
library(readxl)
library(ggplot2)
library(dplyr)
library(grid)
library(parallel)
library(brms)
library(tidyr)
library(BayesFactor)


####################functions############################


apatheme=theme_bw()+
  theme(panel.grid.major=element_blank(),
        panel.grid.minor=element_blank(),
        panel.border=element_blank(),
        axis.line=element_line(),
        text=element_text(family='Arial',size=9),
        legend.text=element_text(family='Arial',size=9),
        legend.title=element_blank())

scale_this <- function(x){
  (x - mean(x, na.rm=TRUE)) / sd(x, na.rm=TRUE)
}


full_data<-merge(data,demographics,by.x="VPcode")#Merge Dataframes
full_data$Markierung<-recode(full_data$Markierung,'O'=250,'N'=235, 'M'=220, 'L'=205, 'K'=190, 'J'=175,'I'=160,'H'=145, 'G'=130, 'F'=115, 'E'=100,'D'=85, 'C'=70,'B'=55, 'A'=40)#rename Distances
full_data$Wert<-abs(full_data$Wert)#converting ratings to absolute values

full_data_rating<-full_data[  which(full_data$Block<4), ]#extracting rating data

full_data_rating[full_data_rating$Block==3, ]$Wert<-full_data_rating[full_data_rating$Block==3, ]$Wert*100

full_data_rating <- 
  full_data_rating %>%
  group_by(VPcode,Block) %>%
  mutate(Wert_scale = scale_this(Wert),rank=rank(Wert))#scaling and ranking the data


####################PS_SIZE_valley##################################

#selecting shortest distance without discomfort
function_valley<-full_data_rating[full_data_rating$Wert==0|full_data_rating$rank<2,]
function_valley_IPD_Block<-function_valley%>%
  group_by(VPcode,Block) %>%
  summarize(IPD_valley=first(Markierung),di=n_distinct(Markierung))

#individual mean valley data averaged across blocks
function_valley_IPD<-function_valley_IPD_Block%>%
  group_by(VPcode) %>%
  summarize(IPD_valley=mean(IPD_valley),di=sum(di))

#extracting stop-distance trials
data_sub<-data[  which(data$Block<3), ]
data_sub_IPD_active<-data[  which(data$Block==4), ]

#######reliability##############

#extracting data for active approaches
data_sub_IPD_active<-data_sub_IPD_active %>% 
  group_by(VPcode)  %>%
  mutate(test=if_else(row_number(VPcode)==1,"first","second")) %>%
  spread(key = test,value=Wert)%>%
  mutate(diff=second-first,mean=(first+second)/2)

#######test-retest reliability active###
correlationBF(data_sub_IPD_active$first,data_sub_IPD_active$second)
summary(posterior(correlationBF(data_sub_IPD_active$first,data_sub_IPD_active$second), iterations = 10000))

cor.test(data_sub_IPD_active$first,data_sub_IPD_active$second)#frequentist


###plot absolute reliability active#####
BA_IPD_active<-ggplot(data_sub_IPD_active, aes(x = mean, y = diff)) +
  geom_point(alpha = 1) +
  geom_hline(yintercept = mean(data_sub_IPD_active$diff), colour = "black", size = 0.5) +
  ylab("Interpersonal distance in cm (active)-Difference (t2-t1)") +
  xlab("Average Interpersonal distance in cm (active)")+apatheme+scale_color_grey()+theme(legend.title = element_blank())+
  scale_x_continuous(breaks = c(250,235,220,205,190,175,160,145,130,115,100,85,70,55,40))


#extracting data for passive approaches

data_sub_IPD_passive<-data[  which(data$Block==5), ]

data_sub_IPD_passive<-data_sub_IPD_passive %>% 
  group_by(VPcode)  %>%
  mutate(test=if_else(row_number(VPcode)==1,"first","second")) %>%
  spread(key = test,value=Wert)%>%
  mutate(diff=second-first,mean=(first+second)/2)
#######test-retest reliability passsive###

cor.test(data_sub_IPD_passive$first,data_sub_IPD_passive$second)
summary(posterior(correlationBF(data_sub_IPD_passive$first,data_sub_IPD_passive$second), iterations = 10000))

###plot absolute reliability passive#####

BA_IPD_passive<-ggplot(data_sub_IPD_passive, aes(x = mean, y = diff)) +
  geom_point(alpha = 1) +
  geom_hline(yintercept = mean(data_sub_IPD_passive$diff), colour = "black", size = 0.5) +
  ylab("Interpersonal distance in cm (passive)-Difference (t2-t1)") +
  xlab("Average Interpersonal distance in cm (passive)")+apatheme+scale_color_grey()+theme(legend.title = element_blank())+
  scale_x_continuous(breaks = c(250,235,220,205,190,175,160,145,130,115,100,85,70,55,40))


#### plots for publication######
library(ggpubr)
ggarrange(BA_IPD_passive+ theme(legend.position="none")+
            annotate("text", x = 55, y =20 , label = "A",size=4),
          BA_IPD_active+ theme(legend.position="none")+
            annotate("text", x = 55, y =12 , label = "B",size=4),
          align="h",ncol=2)+
  ggsave("Fig_BA.eps",width = 18,height=10,units = "cm",device=cairo_ps)+
  ggsave("Fig_BA.png",width = 18,height=10,units = "cm")+
  ggsave("Fig_BA.pdf",width = 18,height=10,units = "cm",device=cairo_pdf)


########extracting stop-distance trials######
IPD_stop_distance_trials<-rbind(data[  which(data$Block==5), ] %>% 
                                  group_by(VPcode)  %>%
                                  mutate(test=if_else(row_number(VPcode)==1,"first","second")),data[  which(data$Block==4), ] %>% 
                                  group_by(VPcode)  %>%
                                  mutate(test=if_else(row_number(VPcode)==1,"first","second")))

IPD_stop_distance_trials$Block<-as.factor(IPD_stop_distance_trials$Block)
IPD_stop_distance_trials$test<-as.factor(IPD_stop_distance_trials$test)
IPD_stop_distance_trials$VPcode<-as.factor(IPD_stop_distance_trials$VPcode)


##averaging across blocks####
IPD_stop_distance_mean<-IPD_stop_distance_trials %>% group_by(VPcode)  %>% summarise(IPD=mean(Wert))

mean(IPD_stop_distance_mean$IPD)
sd(IPD_stop_distance_mean$IPD)


IPD_valley_stop<-merge(function_valley_IPD,IPD_stop_distance_mean,by.x="VPcode")
IPD_valley_stop$diff<-IPD_valley_stop$IPD-IPD_valley_stop$IPD_valley
IPD_valley_stop$mean<-(IPD_valley_stop$IPD+IPD_valley_stop$IPD_valley)/2


BA_valley_stop<-ggplot(IPD_valley_stop, aes(x = mean, y = diff)) +
  geom_point(alpha = 1) +
  geom_hline(yintercept = mean(IPD_valley_stop$diff), colour = "black", size = 0.5) +
  geom_hline(yintercept = mean(IPD_valley_stop$diff) - (1.96 * sd(IPD_valley_stop$diff)), colour = "grey", size = 0.5) +
  geom_hline(yintercept = mean(IPD_valley_stop$diff) + (1.96 * sd(IPD_valley_stop$diff)), colour = "grey", size = 0.5) +
  ylab("IPD passive-Difference (stop distance-least dicomfort)") +
  xlab("Average IPD")+apatheme+scale_color_grey()+theme(legend.title = element_blank())#+coord_cartesian(ylim=limy,xlim=limx)


######
function_valley_IPD_Block$IPD<-function_valley_IPD_Block$IPD_valley

data_sub_IPD_passive$IPD<-data_sub_IPD_passive$mean
data_sub_IPD_active$IPD<-data_sub_IPD_active$mean

IPD_all_Block<-rbind(function_valley_IPD_Block[c("VPcode","Block","IPD")],data_sub_IPD_passive[c("VPcode","Block","IPD")],data_sub_IPD_active[c("VPcode","Block","IPD")])
IPD_all_Block$Block<-as.factor(IPD_all_Block$Block)
IPD_all_Block$VPcode<-as.factor(IPD_all_Block$VPcode)

contrasts(IPD_all_Block$Block)<-contr.sum(5)

####mean diffs across measures
library(BayesFactor)

IPD_ALL_BF_ANOVA<-anovaBF(IPD ~ Block + VPcode, data = IPD_all_Block, whichRandom = "VPcode",
                          progress=TRUE)
1/extractBF(IPD_ALL_BF_ANOVA)$bf

IPD_all_Block_mean<-IPD_all_Block %>% group_by(Block)  %>%  summarise(mean_IPD=mean(IPD),sd_IPD=sd(IPD),se=sqrt(var(IPD)/length(IPD)))

IPD_all_Block_mean$Block<-factor(IPD_all_Block_mean$Block,levels=c(1,2,3,4,5),labels=c("Without discomfort - verbal active","Without discomfort - verbal passive","Without discomfort - manual passive", "Stop-distance- active", "Stop-distance- passive"))

ggplot(IPD_all_Block_mean,aes(Block,mean_IPD))+
  geom_point()+
  geom_errorbar(aes(ymin=mean_IPD-se, ymax=mean_IPD+se), width=.1)+
  labs(y="Mean interpersonal distance in cm",x="")+
  scale_y_continuous(limits = c(80, 100))+theme_bw()+
  theme(panel.grid.major=element_blank(),
        panel.grid.minor=element_blank(),
        panel.border=element_blank(),
        axis.line=element_line(),
        text=element_text(family='Arial',size=12),
        legend.text=element_text(family='Arial',size=9),
        axis.title.x =element_text(family='Arial',size=9),
        legend.title=element_blank())+ 
  coord_flip()+
  ggsave("Fig_IPD.eps",width = 16,height=10,units = "cm")+
  ggsave("Fig_IPD.png",width = 16,height=10,units = "cm")


###### diff trials BANOVA##############################
IPD_stop_BF_ANOVA<-anovaBF(Wert ~ test*Block + VPcode, data = IPD_stop_distance_trials, whichRandom = "VPcode",
                          progress=TRUE)

1/extractBF(IPD_stop_BF_ANOVA)$bf

summary(posterior(IPD_stop_BF_ANOVA,iterations=10000,index = 4))
######convergence of stop-distance task and IPD-valey########
1/extractBF(ttestBF(IPD_valley_stop$IPD,IPD_valley_stop$IPD_valley,paired=TRUE))$bf

summary(posterior(ttestBF(IPD_valley_stop$IPD,IPD_valley_stop$IPD_valley,paired=TRUE),iterations=10000))

correlationBF(rank(IPD_valley_stop$IPD),rank(IPD_valley_stop$IPD_valley))
summary(posterior(correlationBF(rank(IPD_valley_stop$IPD),rank(IPD_valley_stop$IPD_valley)),iterations=10000))

##merging datasets
perm_data<-merge(full_data_rating,IPD_stop_distance_mean,by.x="VPcode")
perm_data<-merge(function_valley_IPD,perm_data,by.x="VPcode")
####################data prep#########################
perm_data$VL<-as.factor(perm_data$VL)
perm_data$VPcode<-as.factor(perm_data$VPcode)
perm_data$diff<-perm_data$Markierung-perm_data$IPD_valley
perm_data$in_vs_ex<-as.factor(ifelse(perm_data$diff<0,"intrusion","extrusion"))
perm_data$absdiff<-(abs(perm_data$Markierung-perm_data$IPD_valley))
perm_data$absdiff_scale<-scale(perm_data$absdiff)
perm_data$Block<-as.factor(perm_data$Block)
perm_data$Geschlecht<-as.factor(perm_data$Geschlecht)
perm_data$Markierung2<-perm_data$Markierung^2

perm_data$PS_percentage<-(perm_data$diff/perm_data$IPD_valley)
perm_data$PS_percentage_exp<-(perm_data$diff^2/perm_data$IPD_valley)


#####plotting IPD and discomfort#####


ggplot(data=perm_data ,aes(x=Markierung,y=Wert,linetype=Block))+
  labs(y=' mean discomfort-rating',x="IPD-position in cm")+
  apatheme+
  stat_summary(aes(y=Wert,group=Block,linetype=Block),fun.y =mean,geom="line",size=0.5)+
  scale_linetype_discrete(label=c("passive verbal","active verbal", "passive manual"),guide = guide_legend()) +
  theme(legend.position="bottom")+
  scale_x_continuous(breaks = c(250,235,220,205,190,175,160,145,130,115,100,85,70,55,40))+
  ggsave("Fig_3.eps",width = 10,height=10,units = "cm")+
  ggsave("Fig_3.png",width = 10,height=10,units = "cm")


ggplot(data=perm_data,aes(x=diff,y=Wert,linetype=VPcode))+
  labs(y=' mean discomfort-rating',x="deviation from the edge of PS in cm")+
  apatheme+
  stat_summary(aes(y=Wert),fun.y =mean,geom="line",size=0.5)+
  theme(legend.position="none")+
  scale_x_continuous(breaks = seq(-150,200,25))+
  ggsave("Fig_4.eps",width = 10,height=10,units = "cm")+
  ggsave("Fig_4.png",width = 10,height=10,units = "cm")


####brms setup


seed <- 17
iter<-10000
chains<-4
thin<-5
warmup<-iter*.10
control<-list(adapt_delta = 0.8,max_treedepth = 10)

options(mc.cores=detectCores())
cores<-detectCores()


#############

uni_prior<-c(prior(prior = normal(0,10),class = b),
             prior(cauchy(0,10), class = sd))

EX1_b1<-brm(Wert_scale~absdiff_scale*in_vs_ex*Block+(1|VPcode),
            data=perm_data,
            prior = uni_prior,
            save_all_pars = TRUE,
            cores = cores,
            seed = seed,
            iter = iter,
            thin = thin, 
            chains=chains,
            warmup = warmup,
            control = control)


summary(EX1_b1)
marginal_effects(EX1_b1)

################(non-)linear models#########

prior<-get_prior(bf(Wert_scale ~ beta * absdiff_scale+ mui, 
                    mui ~ 1+(1|VPcode),
                    beta ~ 1, 
                    nl = TRUE),
                 data=perm_data[perm_data$Block==1& perm_data$in_vs_ex=="intrusion"|perm_data$Block==2 & perm_data$in_vs_ex=="intrusion",])

prior$prior[c(2,4)] <- "normal(0,10)"
prior$prior[8] <- "student_t(3, 0, 10)"
prior

EX1_b3<-brm(bf(Wert_scale ~ beta * absdiff_scale+ mui, 
               mui ~ 1+(1|VPcode),
               beta ~ 1, 
               nl = TRUE),
            data=perm_data[perm_data$in_vs_ex=="extrusion",],
            save_all_pars = TRUE,
            cores = cores,
            seed = seed,
            iter = iter,
            thin = thin, 
            prior=prior,
            chains=chains,
            warmup = warmup,
            control = control)

EX1_b4<-brm(bf(Wert_scale ~ beta * absdiff_scale+beta * exp(absdiff_scale)+ mui, 
               mui ~ 1+(1|VPcode),
               beta ~ 1, 
               nl = TRUE),
            data=perm_data[perm_data$in_vs_ex=="extrusion",],
            save_all_pars = TRUE,
            cores = cores,
            seed = seed,
            iter = iter,
            thin = thin, 
            prior=prior,
            chains=chains,
            warmup = warmup,
            control = control)

EX1_b5<-brm(bf(Wert_scale ~ beta * absdiff_scale+ mui, 
               mui ~ 1+(1|VPcode),
               beta ~ 1, 
               nl = TRUE),
            data=perm_data[perm_data$in_vs_ex=="extrusion",],
            save_all_pars = TRUE,
            cores = cores,
            seed = seed,
            iter = iter,
            thin = thin, 
            prior=prior,
            chains=chains,
            warmup = warmup,
            control = control)

EX1_b6<-brm(bf(Wert_scale ~ beta * absdiff_scale+beta * exp(absdiff_scale)+ mui, 
               mui ~ 1+(1|VPcode),
               beta ~ 1, 
               nl = TRUE),
            data=perm_data[perm_data$in_vs_ex=="extrusion",],
            save_all_pars = TRUE,
            cores = cores,
            seed = seed,
            iter = iter,
            thin = thin, 
            prior=prior,
            chains=chains,
            warmup = warmup,
            control = control)

summary(EX1_b3)
summary(EX1_b4)
summary(EX1_b5)
summary(EX1_b6)


bayes_factor(EX1_b3,EX1_b4)
bayes_factor(EX1_b5,EX1_b6)

model_weights(EX1_b3,EX1_b4,"waic")
model_weights(EX1_b5,EX1_b6,"waic")

loo(EX1_b3,EX1_b4)
loo(EX1_b5,EX1_b6)

bayes_R2(EX1_b1)
bayes_R2(EX1_b3)
bayes_R2(EX1_b4)
bayes_R2(EX1_b5)
bayes_R2(EX1_b6)

plot(marginal_effects(EX1_b3),points=TRUE,theme=apatheme)
plot(marginal_effects(EX1_b4),points=TRUE,theme=apatheme)
plot(marginal_effects(EX1_b5),points=TRUE,theme=apatheme)
plot(marginal_effects(EX1_b6),points=TRUE,theme=apatheme)

library(bayesplot)
